# Supplementary material for: Modification of CoFe Prussian Blue Structure by N2 Plasma for Enhanced Electrocatalysis
Source: Materials (Basel). 2026 Apr 15;19(8):1580. doi: 10.3390/ma19081580 (PMC13117872; doi:10.3390/ma19081580)
Supplement: Supplementary file 1 [file materials-19-01580-s001.zip]

Archive with 2 entries (2 files):
- materials-4226996-supplementary-20260409.pdf
- Video S1.MOV
